# Supplementary material for: An Artificial Intelligence-Enabled ECG Algorithm for the Prediction and Localization of Angiography-Proven Coronary Artery Disease
Source: Biomedicines. 2022 Feb 7;10(2):394. doi: 10.3390/biomedicines10020394 (PMC8962407; doi:10.3390/biomedicines10020394)
Supplement: Supplementary file 1 [file biomedicines-10-00394-s001.zip]

Archive with 2 entries (2 files):
- Supplement Figure Legend Rev2.pdf
- Supplement Table Rev2.pdf
